# Supplementary material for: Genome-Scale Phylogenetic and Population Genetic Studies Provide Insight Into Introgression and Adaptive Evolution of Takifugu Species in East Asia
Source: Front Genet. 2021 Feb 22;12:625600. doi: 10.3389/fgene.2021.625600 (PMC7937929; doi:10.3389/fgene.2021.625600)
Supplement: Supplementary Table 1 — The statistics of sample size, collection location and accession number of sequencing data that download from NCBI database. [file Table_1.XLSX]

## Sheet: Table S1
Species name	Sample Size	Coordinates
Takifugu obscurus	7	31°48′N, 121°12′E
Takifugu bimaculatus	10	24°1′N, 28°13′E
Takifugu rubripes	10	38°18′N, 123°12′E
Takifugu flavidus	10	31°4′N, 122°44′E
Takifugu oblongus	6	24°39′N, 119°40′E
Takifugu ocellatus	12	26°42′N, 120°12′E
Takifugu poechilonotus	2	26°63′N, 119°7′E
Takifugu alboplumbeus	4	24°20′N, 118°9′E
Takifugu xanthopterus	9	38°18′N, 123°12′E
Species name	Sample Size	GeneBank accession number
Takifugu niphobles	15	PRJNA522329
Takifugu obscurus	12	PRJNA522329
Takifugu bimaculatus	8	PRJNA522329
Takifugu flavidus	8	PRJNA522329
Takifugu rubripes	9	PRJNA522329

## Sheet: TableS2
Sample ID	Data size （Gb）
Tb2	6.1
Tb3	6
Tb7	7
Tb8	6.1
Tb10	6.3
Tb11	6.4
Tb13	5.9
Tb17	6.3
Tb18	6.1
Tb20	6.1
Tp1	6.2
Tp2	6.6
Tf1	6.5
Tf3	5.8
Tf9	6
Tf11	5.8
Tf13	5.9
Tf14	6.4
Tf15	5.6
Tf16	5.9
Tf18	6.7
Tf19	8
Tob3	5.7
Tob4	5.6
To1	4.8
To2	5.2
To3	5.1
To4	5.5
To5	4.9
To6	5.8
To7	5.4
Ta1	6.2
Ta2	6.2
Ta3	7
Ta4	5.5
Tx1	5.1
Tx2	5.1
Tx3	5.5
Tx4	5.2
Tx5	4.3
Tx6	5.2
Tx11	5
Tx12	5.6
Tx13	4.5
Toc1	5
Toc2	4.7
Toc3	5.3
Toc4	5.8
Toc5	5.8
Toc6	5.8
Toc7	6
Toc8	6.2
Toc9	6.1
Toc10	6.4
Toc11	5.6
Toc12	3.1
Tob6	6.2
Tob7	5.7
Tob8	6.7
Tob9	5.4
Tr1	6.9
Tr2	6.2
Tr3	5.9
Tr4	7.3
Tr5	5.7
Tr6	6.1
Tr7	5.9
Tr8	5.8
Tr9	6
Tr10	5.5

## Sheet: Table S3
Sample ID	Accession number	Data size （Gb）
Tb21	SRX5386530	6.5
Tb22	SRX5386531	4.5
Tb23	SRX5386532	5
Tb24	SRX5386533	4.1
Tb25	SRX5386526	4.4
Tb26	SRX5386527	4.1
Tb27	SRX5386528	5.7
Tb28	SRX5386529	5.7
Tf24	SRX5386614	4.8
Tf28	SRX5386525	4.1
Tf30	SRX5386612	4.5
Tf31	SRX5386613	6.5
Tf33	SRX5386610	4.8
Tf34	SRX5386611	5.2
Tf36	SRX5386608	5.5
Tf37	SRX5386609	4.7
Tn22	SRX5386606	6.1
Tn23	SRX5386607	8.4
Tn24	SRX5386604	6.4
Tn27	SRX5386605	5.8
Tn28	SRX5386539	4.7
Tn29	SRX5386538	5.2
Tn33	SRX5386537	5
Tn35	SRX5386536	5
Tn37	SRX5386543	5.6
Tn40	SRX5386542	4.7
Tn41	SRX5386541	3.7
Tn42	SRX5386540	4.1
Tn43	SRX5386535	4.6
Tn44	SRX5386534	4.8
Tn49	SRX5386548	4.7
To26	SRX5386549	5.3
To27	SRX5386550	4.2
To28	SRX5386551	4.1
To29	SRX5386544	4.4
To30	SRX5386545	4.3
To32	SRX5386546	4.5
To34	SRX5386547	3.9
To35	SRX5386552	3.6
To36	SRX5386553	6.3
To37	SRX5386555	4.8
To38	SRX5386554	3.7
To39	SRX5386557	4.3
Tr21	SRX5386582	5.9
Tr22	SRX5386581	3.7
Tr23	SRX5386580	5
Tr24	SRX5386579	4.3
Tr27	SRX5386578	5
Tr28	SRX5386577	4
Tr29	SRX5386576	5.7
Tr30	SRX5386575	4.8
Tr31	SRX5386574	5.8

## Sheet: Table S4
Sample ID	Mapping Ratio	Genome coverage	Sequencing Depth
Ta1	0.992757	0.932076	14.8836
Ta2	0.991521	0.92923	15.0477
Ta3	0.991473	0.933254	16.6464
Ta4	0.989231	0.918935	13.5538
Tb10	0.985999	0.956833	15.2068
Tb11	0.985288	0.956898	15.4987
Tb13	0.987534	0.95419	14.382
Tb17	0.987226	0.956404	15.3105
Tb18	0.986994	0.955679	14.7691
Tb2	0.987244	0.953839	14.7753
Tb20	0.986756	0.955896	14.8261
Tb21	0.984198	0.964984	15.723
Tb22	0.981468	0.95558	11.0124
Tb23	0.98	0.95995	12.0352
Tb24	0.983916	0.954851	10.0897
Tb25	0.981597	0.955757	10.8665
Tb26	0.97971	0.955463	9.95934
Tb27	0.982546	0.9621	13.8523
Tb28	0.98307	0.964105	13.8773
Tb3	0.986882	0.956414	14.5185
Tb7	0.986664	0.957711	16.982
Tb8	0.987491	0.955584	14.7741
Tf1	0.984495	0.957528	15.5354
Tf11	0.987335	0.954458	14.1251
Tf13	0.988529	0.952876	14.3785
Tf14	0.988703	0.955303	15.4617
Tf15	0.982134	0.952865	13.6155
Tf16	0.986729	0.95387	14.287
Tf18	0.983674	0.955187	16.0413
Tf19	0.985169	0.96076	19.289
Tf24	0.986367	0.954388	11.8762
Tf28	0.981362	0.951738	10.0327
Tf3	0.985926	0.954072	14.0809
Tf30	0.983759	0.954636	11.1159
Tf31	0.984116	0.96308	15.7346
Tf33	0.985186	0.957355	11.7588
Tf34	0.986652	0.959146	12.6365
Tf36	0.98452	0.960233	13.4651
Tf37	0.983303	0.955883	11.5174
Tf9	0.987845	0.954777	14.4425
Tn22	0.96908	0.936495	14.6401
Tn23	0.986313	0.942137	20.5381
Tn24	0.944888	0.936702	15.0467
Tn27	0.988102	0.934866	14.1678
Tn28	0.983657	0.929899	11.6423
Tn29	0.989742	0.933276	12.8943
Tn33	0.986202	0.931779	12.4481
Tn35	0.990226	0.931653	12.4231
Tn37	0.99018	0.93475	13.9305
Tn40	0.989942	0.929294	11.7703
Tn41	0.988108	0.921207	9.23223
Tn42	0.989592	0.924561	10.2294
Tn43	0.982859	0.928886	11.3066
Tn44	0.987845	0.932158	11.7784
Tn49	0.992348	0.929748	11.8674
To1	0.971359	0.92398	11.5848
To2	0.985249	0.925775	12.6987
To26	0.983174	0.931982	13.2343
To27	0.982583	0.927247	10.5849
To28	0.983385	0.926795	10.3467
To29	0.979844	0.928054	10.996
To3	0.97708	0.928509	12.3352
To30	0.983893	0.927824	10.78
To32	0.985364	0.929375	11.1874
To34	0.983963	0.924418	9.74081
To35	0.982913	0.922903	9.14027
To36	0.968577	0.93632	15.3517
To37	0.979449	0.933411	11.9953
To38	0.983949	0.923939	9.20978
To39	0.98398	0.928043	10.6913
To4	0.980512	0.932866	13.3015
To5	0.968464	0.925663	11.9487
To6	0.97241	0.931725	13.9467
To7	0.968546	0.930614	12.8965
Tob3	0.987023	0.926736	13.5547
Tob4	0.988603	0.925596	13.3256
Tob6	0.990025	0.927384	14.6156
Tob7	0.988768	0.931449	13.2924
Tob8	0.988421	0.930759	15.5748
Tob9	0.990263	0.92543	12.8817
Toc1	0.984456	0.910738	12.247
Toc10	0.97074	0.915511	15.3884
Toc11	0.979244	0.914482	13.7184
Toc12	0.978491	0.892249	7.74831
Toc2	0.969567	0.907196	11.4018
Toc3	0.980657	0.911764	12.8753
Toc4	0.976231	0.91328	13.974
Toc5	0.97269	0.916369	13.9473
Toc6	0.979952	0.916026	14.1781
Toc7	0.977816	0.915701	14.4663
Toc8	0.978666	0.916642	14.9759
Toc9	0.974288	0.915882	14.7914
Tp1	0.992592	0.925299	14.9517
Tp2	0.988413	0.927831	15.8973
Tr1	0.975432	0.941002	16.2169
Tr10	0.985577	0.928622	13.5393
Tr2	0.987804	0.935692	15.0676
Tr21	0.987237	0.926746	10.3342
Tr22	0.988846	0.920315	9.4443
Tr23	0.987867	0.929846	12.5484
Tr24	0.984417	0.926493	10.6555
Tr27	0.984845	0.929613	12.5586
Tr28	0.986573	0.922597	10.1303
Tr29	0.985501	0.910613	11.4852
Tr3	0.985552	0.929861	14.3148
Tr30	0.987661	0.928583	11.8769
Tr31	0.986848	0.933771	14.4907
Tr4	0.986427	0.931005	17.6096
Tr5	0.987149	0.928316	13.8595
Tr6	0.987664	0.932931	14.8178
Tr7	0.988171	0.926766	14.2698
Tr8	0.98488	0.92933	14.0813
Tr9	0.987578	0.930595	14.5161
Tx1	0.988311	0.911961	12.7109
Tx11	0.987204	0.907224	12.4708
Tx12	0.978691	0.911443	13.6455
Tx13	0.990043	0.911776	11.0814
Tx2	0.987535	0.910128	12.6278
Tx3	0.990299	0.917449	13.6914
Tx4	0.986588	0.916674	12.7078
Tx5	0.989645	0.904192	10.8322
Tx6	0.985275	0.914981	12.9092
Total	0.983981	0.934308	13.2145

## Sheet: Table S5
Species	Average Mapping ratio	Average Genome coverage	Average Sequencing Depth
Ta	0.991246	0.928374	15.0323
Tb	0.984699	0.957347	13.8233
Tf	0.985322	0.956009	13.8552
Tn	0.983939	0.931827	12.9277
To	0.979194	0.928392	11.6827
Tob	0.988851	0.927892	13.0814
Toc	0.9769	0.912153	13.8741
Tp	0.990503	0.926565	15.4245
Tr	0.986107	0.92856	13.2376
Tx	0.986751	0.911759	12.5197

## Sheet: Table S6
	Autosome										Mitochondrial genome
	Total	Intergenic					Length			Average Distance	Total	Intergenic	Length			Average distance
		Total	Intronic	Exonic	CDS	4DTv	Average	Maximum	Minimum				Average	Maximum	Minimum
SNP	13598656	75070701	6387012	1120689	1052389	236794	-	-	-	27	15666	1289	-	-	-	10.3
INDEL	1629677	872268	799730	72538	19173	-	5.7	259	1	225.7	12	9	1.7	1	4	1.7

## Sheet: Table S7
	SNP				INDEL				Mitochondrial genome
	Homozygous		Heterozygous		Homozygous		Heterozygous		SNP
Species	Tob	Tx-Toc	Tob	Tx-Toc	Tob	Tx-Toc	Tob	Tx-Toc	Tob	Tx-Toc
Tn	132295	364111	36016	31236	12008	42772	2637	3335	53	193
To	99512	395175	41165	27806	9896	45130	2302	3424	58	189
Tr	91342	419275	27875	25166	9166	47147	2487	1952	56	190
Tf	108119	284988	69600	100951	10525	35953	5258	9016	71	179
Tb	117644	300550	80171	65293	11249	37710	4600	7193	59	163
Ta-Tp	103209	411959	10645	37845	10176	45970	1049	3557	45	194

## Sheet: Table S8
Chromosome	Begin	End	Fst
1	3305001	3315000	0.2377
1	3310001	3320000	0.2377
1	4995001	5005000	0.386226
1	5000001	5010000	0.386226
1	5030001	5040000	0.262057
1	5380001	5390000	0.290309
1	5385001	5395000	0.290309
1	10440001	10450000	0.230651
1	10570001	10580000	0.243838
1	10575001	10585000	0.251084
1	10680001	10690000	0.227827
1	10760001	10770000	0.345479
1	10805001	10815000	0.248567
1	11115001	11125000	0.255816
1	11145001	11155000	0.234425
1	11150001	11160000	0.231453
1	11205001	11215000	0.238873
1	11210001	11220000	0.242536
1	11220001	11230000	0.24386
1	11225001	11235000	0.24523
1	11485001	11495000	0.238495
1	13565001	13575000	0.246276
1	13630001	13640000	0.312778
1	14270001	14280000	0.315282
1	14275001	14285000	0.315282
1	15040001	15050000	0.247655
1	17630001	17640000	0.493065
1	21385001	21395000	0.247283
1	21850001	21860000	0.234611
1	21855001	21865000	0.250641
1	22080001	22090000	0.225152
1	22245001	22255000	0.246109
1	22480001	22490000	0.255665
1	24300001	24310000	0.260439
1	24305001	24315000	0.260439
1	26530001	26540000	0.232303
1	28190001	28200000	0.805195
2	125001	135000	0.246955
2	420001	430000	0.245014
2	425001	435000	0.245014
2	440001	450000	0.24209
2	3700001	3710000	0.234828
2	3705001	3715000	0.234828
2	4835001	4845000	0.301946
2	4840001	4850000	0.635715
2	6175001	6185000	0.308662
2	8330001	8340000	0.225727
2	8700001	8710000	0.243084
2	9290001	9300000	0.234048
2	10205001	10215000	0.240053
2	13015001	13025000	0.315691
2	16700001	16710000	0.32398
2	16810001	16820000	0.236852
2	16815001	16825000	0.225576
2	16825001	16835000	0.230672
2	16830001	16840000	0.242506
2	16845001	16855000	0.229995
2	18600001	18610000	0.380929
2	20750001	20760000	0.225562
2	20755001	20765000	0.257535
3	900001	910000	0.286224
3	3435001	3445000	0.248762
3	3450001	3460000	0.227023
3	3455001	3465000	0.244032
3	3460001	3470000	0.230935
3	3670001	3680000	0.273815
3	3675001	3685000	0.238793
3	5845001	5855000	0.279978
3	5960001	5970000	0.265991
3	5965001	5975000	0.26883
3	5990001	6000000	0.27451
3	5995001	6005000	0.244179
3	6010001	6020000	0.266273
3	6015001	6025000	0.266273
3	6035001	6045000	0.255013
3	6155001	6165000	0.295018
3	6385001	6395000	0.237107
3	6455001	6465000	0.258723
3	6475001	6485000	0.254731
3	7955001	7965000	0.327413
3	7960001	7970000	0.327413
3	8100001	8110000	0.23643
3	8215001	8225000	0.234354
3	8255001	8265000	0.301438
3	8315001	8325000	0.229123
3	8320001	8330000	0.241156
3	11625001	11635000	0.225279
3	11630001	11640000	0.274876
3	20780001	20790000	0.248601
4	20001	30000	0.28249
4	25001	35000	0.262061
4	30001	40000	0.236524
4	5060001	5070000	0.22803
4	5780001	5790000	0.375026
4	5785001	5795000	0.242436
4	8240001	8250000	0.22984
4	8245001	8255000	0.229576
4	8595001	8605000	0.262036
4	8600001	8610000	0.231129
4	8605001	8615000	0.225581
4	9615001	9625000	0.246077
4	10015001	10025000	0.297353
4	10020001	10030000	0.297353
4	15010001	15020000	0.261963
4	15055001	15065000	0.225222
4	15060001	15070000	0.341474
4	15065001	15075000	0.264859
4	15110001	15120000	0.227549
4	15115001	15125000	0.253337
4	15120001	15130000	0.297495
4	15400001	15410000	0.234459
4	15405001	15415000	0.236883
4	15620001	15630000	1
4	15625001	15635000	1
4	16070001	16080000	0.246878
4	16090001	16100000	0.240741
4	16095001	16105000	0.232907
4	16100001	16110000	0.226279
5	530001	540000	0.631913
5	535001	545000	0.631913
5	945001	955000	0.244999
5	950001	960000	0.230904
5	7185001	7195000	0.380929
5	7810001	7820000	0.247344
5	10190001	10200000	0.436896
5	11220001	11230000	0.295517
5	12790001	12800000	0.23117
5	13025001	13035000	0.241819
5	13030001	13040000	0.237591
5	13090001	13100000	0.229308
5	13210001	13220000	0.22581
5	13285001	13295000	0.240964
5	13305001	13315000	0.234797
5	13370001	13380000	0.240887
5	13385001	13395000	0.233392
5	13420001	13430000	0.226458
5	13425001	13435000	0.22634
5	13440001	13450000	0.228302
5	13455001	13465000	0.240997
5	13460001	13470000	0.228589
5	13470001	13480000	0.239453
5	13475001	13485000	0.239649
5	13480001	13490000	0.232854
5	13685001	13695000	0.24344
5	13700001	13710000	0.241262
5	13895001	13905000	0.255532
5	13990001	14000000	0.240775
5	14030001	14040000	0.227044
5	14035001	14045000	0.256777
5	14040001	14050000	0.271902
5	14045001	14055000	0.253734
5	14085001	14095000	0.254767
5	14090001	14100000	0.258772
5	14095001	14105000	0.230234
5	14105001	14115000	0.237201
5	14170001	14180000	0.280963
5	14175001	14185000	0.25378
5	14195001	14205000	0.230819
5	14210001	14220000	0.226993
5	14220001	14230000	0.228797
5	14225001	14235000	0.229966
5	14230001	14240000	0.228343
5	14245001	14255000	0.232614
5	14250001	14260000	0.262011
5	14255001	14265000	0.262944
5	14290001	14300000	0.230104
5	14295001	14305000	0.233205
5	14300001	14310000	0.228699
5	14305001	14315000	0.231498
5	14320001	14330000	0.22751
5	14400001	14410000	0.231136
5	14430001	14440000	0.246623
5	14435001	14445000	0.295848
5	14440001	14450000	0.292572
5	14445001	14455000	0.314956
5	14450001	14460000	0.238172
5	14465001	14475000	0.228023
5	14495001	14505000	0.243553
5	14505001	14515000	0.242557
5	14510001	14520000	0.299123
5	14515001	14525000	0.256791
5	14610001	14620000	0.236381
5	14615001	14625000	0.266909
5	14620001	14630000	0.256222
5	14690001	14700000	0.22891
5	14695001	14705000	0.301852
5	14900001	14910000	0.440396
5	14905001	14915000	0.440396
5	15010001	15020000	0.231724
5	15105001	15115000	0.232545
5	15210001	15220000	0.239927
5	15255001	15265000	0.247829
5	18325001	18335000	0.230899
6	2280001	2290000	0.291429
6	4585001	4595000	0.241175
6	4590001	4600000	0.232311
6	4595001	4605000	0.243897
6	4600001	4610000	0.255814
6	4605001	4615000	0.225534
6	4610001	4620000	0.238951
6	4615001	4625000	0.236623
6	4650001	4660000	0.252202
6	4690001	4700000	0.247675
6	4695001	4705000	0.226697
6	4825001	4835000	0.241979
6	4875001	4885000	0.285988
6	5175001	5185000	0.225472
6	5280001	5290000	0.271235
6	5285001	5295000	0.252358
6	5290001	5300000	0.240044
6	5295001	5305000	0.240511
6	5350001	5360000	0.236008
6	5355001	5365000	0.238207
6	5445001	5455000	0.289899
6	5495001	5505000	0.251711
6	5960001	5970000	0.301114
6	7915001	7925000	0.252552
6	8060001	8070000	0.953331
6	8065001	8075000	0.953331
6	10500001	10510000	0.246731
6	10505001	10515000	0.246731
6	12810001	12820000	0.474974
6	13615001	13625000	0.248241
6	13630001	13640000	0.304283
6	13635001	13645000	0.296571
6	14195001	14205000	0.363164
6	14200001	14210000	0.230384
6	14535001	14545000	0.931443
6	14540001	14550000	0.461581
7	4685001	4695000	0.498223
7	5170001	5180000	0.309864
7	5175001	5185000	0.228907
7	5565001	5575000	0.225148
7	5630001	5640000	0.228989
7	6210001	6220000	0.260722
7	6500001	6510000	0.25739
7	6505001	6515000	0.229767
7	7915001	7925000	0.534439
7	14090001	14100000	0.237907
7	17230001	17240000	0.303236
8	1675001	1685000	0.378906
8	3630001	3640000	0.540459
8	3635001	3645000	0.540459
8	5345001	5355000	0.604024
8	5465001	5475000	0.284777
8	5840001	5850000	0.228509
8	6645001	6655000	0.29588
8	6650001	6660000	0.29588
8	6705001	6715000	0.440396
8	6710001	6720000	0.440396
8	7445001	7455000	0.250428
8	11725001	11735000	0.2291
8	11730001	11740000	0.492063
8	12195001	12205000	0.638952
8	12725001	12735000	0.239483
8	12925001	12935000	0.228412
8	13240001	13250000	0.393204
8	13245001	13255000	0.227187
8	13255001	13265000	0.23414
8	13330001	13340000	0.227618
8	13355001	13365000	0.227996
8	13420001	13430000	0.235172
8	13495001	13505000	0.23341
8	13670001	13680000	0.234361
8	13865001	13875000	0.233345
8	13885001	13895000	0.229508
8	13895001	13905000	0.238607
8	13900001	13910000	0.310631
8	13905001	13915000	0.276831
8	13945001	13955000	0.230713
8	13950001	13960000	0.505175
8	13955001	13965000	0.535054
8	16280001	16290000	0.277078
8	16285001	16295000	0.277078
8	16360001	16370000	0.435941
8	16365001	16375000	0.257521
8	16525001	16535000	0.228408
8	16530001	16540000	0.25108
9	3910001	3920000	0.339502
9	7675001	7685000	0.298832
9	7690001	7700000	0.231939
9	7855001	7865000	0.258658
9	8095001	8105000	0.232671
9	8100001	8110000	0.227589
9	8175001	8185000	0.232202
9	9700001	9710000	0.321045
9	9720001	9730000	0.232377
9	9755001	9765000	0.249919
9	9760001	9770000	0.241232
9	9765001	9775000	0.269141
9	9770001	9780000	0.238942
9	9795001	9805000	0.258281
9	9800001	9810000	0.255197
9	9805001	9815000	0.238094
9	9810001	9820000	0.227904
9	9815001	9825000	0.250855
9	11405001	11415000	0.244212
9	11410001	11420000	0.234239
9	11595001	11605000	0.248151
10	1590001	1600000	0.448247
10	1595001	1605000	0.448247
10	4950001	4960000	0.234376
10	5005001	5015000	0.229117
10	5010001	5020000	0.23013
10	5015001	5025000	0.253333
10	5020001	5030000	0.248375
10	5025001	5035000	0.245027
10	5030001	5040000	0.237767
10	5035001	5045000	0.250885
10	5040001	5050000	0.241566
10	5165001	5175000	0.245564
10	5170001	5180000	0.254933
10	5235001	5245000	0.257652
10	5250001	5260000	0.280912
10	5255001	5265000	0.245433
10	5315001	5325000	0.22649
10	8910001	8920000	0.407821
10	8915001	8925000	0.407821
10	13555001	13565000	0.239306
10	13620001	13630000	0.255144
10	13625001	13635000	0.229219
10	14285001	14295000	0.245241
10	14290001	14300000	0.245241
10	14735001	14745000	0.467893
10	14790001	14800000	0.326881
10	14805001	14815000	0.293141
11	4695001	4705000	0.410514
11	4700001	4710000	0.241451
11	4735001	4745000	0.245818
11	4740001	4750000	0.241664
11	9630001	9640000	0.267467
11	9755001	9765000	0.238216
11	9825001	9835000	0.256164
11	10270001	10280000	0.23235
11	10275001	10285000	0.296513
11	10420001	10430000	0.231623
11	10495001	10505000	0.316113
11	10625001	10635000	0.226215
11	10630001	10640000	0.23243
11	10705001	10715000	0.247748
11	10710001	10720000	0.247748
11	11815001	11825000	0.267435
11	11820001	11830000	0.267435
11	13345001	13355000	0.230766
11	15730001	15740000	0.227042
11	15865001	15875000	0.242078
11	16000001	16010000	0.231816
11	16135001	16145000	0.244957
11	16205001	16215000	0.231316
11	16240001	16250000	0.242917
11	16245001	16255000	0.254752
11	16360001	16370000	0.230087
12	410001	420000	0.256669
12	9785001	9795000	0.226701
12	9790001	9800000	0.254537
12	9805001	9815000	0.235037
12	9810001	9820000	0.24084
12	9830001	9840000	0.24674
12	9835001	9845000	0.285194
12	9840001	9850000	0.268805
12	9845001	9855000	0.246646
12	9850001	9860000	0.241899
12	9875001	9885000	0.456077
12	9880001	9890000	0.252488
12	9885001	9895000	0.244075
12	9890001	9900000	0.27023
12	9895001	9905000	0.280353
12	10060001	10070000	0.255769
12	10130001	10140000	0.270947
12	10135001	10145000	0.264085
12	10140001	10150000	0.2417
12	10175001	10185000	0.227942
12	10180001	10190000	0.235136
12	10200001	10210000	0.239897
12	10205001	10215000	0.293662
12	10210001	10220000	0.285648
12	10265001	10275000	0.325977
12	10270001	10280000	0.325977
12	10350001	10360000	0.233867
12	10455001	10465000	0.235666
12	10535001	10545000	0.238559
12	16085001	16095000	0.316809
13	235001	245000	0.229796
13	6710001	6720000	0.672391
13	6715001	6725000	0.672391
13	6965001	6975000	0.246469
13	7260001	7270000	0.23523
13	7265001	7275000	0.240049
13	7530001	7540000	0.233597
13	7575001	7585000	0.227276
13	7665001	7675000	0.264265
13	7875001	7885000	0.256584
13	8250001	8260000	0.258707
13	8605001	8615000	0.261837
13	8610001	8620000	1
13	8680001	8690000	0.231352
13	8700001	8710000	0.227169
13	8705001	8715000	0.246482
13	8725001	8735000	0.232868
13	8735001	8745000	0.235623
13	8755001	8765000	0.22928
13	8815001	8825000	0.232862
13	8990001	9000000	0.23187
13	9055001	9065000	0.228312
13	9180001	9190000	0.237495
13	10905001	10915000	0.253583
13	10910001	10920000	0.253583
13	10925001	10935000	0.267305
13	12740001	12750000	0.25457
13	13040001	13050000	0.225551
13	13045001	13055000	0.231951
13	13115001	13125000	0.484506
13	13340001	13350000	0.317381
13	13365001	13375000	0.2727
13	13370001	13380000	0.2727
13	15105001	15115000	0.239562
13	16180001	16190000	0.504427
13	16185001	16195000	0.504427
14	65001	75000	0.665468
14	70001	80000	0.665468
14	140001	150000	0.488764
14	145001	155000	0.488764
14	915001	925000	0.268234
14	970001	980000	0.264687
14	1030001	1040000	0.240234
14	1035001	1045000	0.240234
14	2220001	2230000	0.273115
14	10175001	10185000	0.25256
14	10260001	10270000	0.256865
14	10330001	10340000	0.275014
14	10375001	10385000	0.228979
14	10390001	10400000	0.230564
14	10600001	10610000	0.265593
14	10730001	10740000	0.253608
14	12210001	12220000	0.266738
15	225001	235000	0.268657
15	230001	240000	0.242107
15	600001	610000	0.289817
15	605001	615000	0.289817
15	645001	655000	0.37895
15	650001	660000	0.37895
15	845001	855000	0.253813
15	850001	860000	0.243107
15	1245001	1255000	0.252695
15	3400001	3410000	0.84158
15	8060001	8070000	0.229012
15	8065001	8075000	0.236724
15	9795001	9805000	0.262528
15	9800001	9810000	0.242589
15	10505001	10515000	0.237385
15	10510001	10520000	0.26733
15	10515001	10525000	0.297583
15	10520001	10530000	0.281578
15	10525001	10535000	0.239285
15	10620001	10630000	0.225142
15	10625001	10635000	0.231658
15	10675001	10685000	0.240634
15	10915001	10925000	0.234262
15	10960001	10970000	0.264553
15	10965001	10975000	0.269365
15	11035001	11045000	0.234052
15	11040001	11050000	0.257868
15	11045001	11055000	0.225555
15	11095001	11105000	0.24171
15	11100001	11110000	0.231359
15	11105001	11115000	0.23109
15	11155001	11165000	0.284789
15	11195001	11205000	0.227215
15	11200001	11210000	0.25157
15	11255001	11265000	0.229223
15	11260001	11270000	0.345291
15	11325001	11335000	0.241111
15	11410001	11420000	0.230378
15	11415001	11425000	0.227746
15	11420001	11430000	0.231507
15	11425001	11435000	0.241318
15	11430001	11440000	0.243324
15	11585001	11595000	0.230132
15	11590001	11600000	0.229859
15	11765001	11775000	0.238999
15	11770001	11780000	0.24121
15	11795001	11805000	0.253825
15	11800001	11810000	0.273406
15	11820001	11830000	0.244762
15	11855001	11865000	0.416175
15	11930001	11940000	0.233642
15	11935001	11945000	0.244806
15	11940001	11950000	0.246724
15	11950001	11960000	0.253389
15	11955001	11965000	0.251083
15	11960001	11970000	0.239573
15	11965001	11975000	0.230549
15	11995001	12005000	0.256208
15	12015001	12025000	0.291158
15	12020001	12030000	0.231495
15	12025001	12035000	0.234144
15	12030001	12040000	0.255982
15	12035001	12045000	0.259263
15	12040001	12050000	0.24602
15	12045001	12055000	0.233188
15	12075001	12085000	0.251337
15	12080001	12090000	0.235747
15	12105001	12115000	0.257119
15	12110001	12120000	0.281571
15	12115001	12125000	0.238253
15	12120001	12130000	0.265734
15	12125001	12135000	0.23807
15	12135001	12145000	0.274259
15	12140001	12150000	0.284131
15	12145001	12155000	0.24317
15	12160001	12170000	0.228015
15	12195001	12205000	0.229481
15	12215001	12225000	0.231964
16	5305001	5315000	0.354592
16	5310001	5320000	0.354592
16	5410001	5420000	0.225747
16	6225001	6235000	0.449726
16	6260001	6270000	0.31353
16	6265001	6275000	0.24463
16	6315001	6325000	0.274005
16	6320001	6330000	0.240271
16	6330001	6340000	0.227542
16	7280001	7290000	0.264438
16	7285001	7295000	0.252018
16	7575001	7585000	0.290668
16	7985001	7995000	0.241549
16	8215001	8225000	0.279202
16	8275001	8285000	0.375712
16	9270001	9280000	0.551035
16	9275001	9285000	0.551035
16	11290001	11300000	0.804118
16	14490001	14500000	0.239509
16	14495001	14505000	0.412321
16	14520001	14530000	0.263584
16	14525001	14535000	0.263584
16	15080001	15090000	0.270208
16	15085001	15095000	0.240787
16	15250001	15260000	0.234033
16	15255001	15265000	0.263955
17	665001	675000	0.43302
17	670001	680000	0.43302
17	1685001	1695000	0.225556
17	1715001	1725000	0.246678
17	1720001	1730000	0.304875
17	1725001	1735000	0.28279
17	1850001	1860000	0.390253
17	1855001	1865000	0.390253
17	1970001	1980000	0.227454
17	2095001	2105000	0.23084
17	2100001	2110000	0.229482
17	2150001	2160000	0.283133
17	3160001	3170000	0.231158
17	3285001	3295000	0.244296
17	4725001	4735000	0.269363
17	4730001	4740000	0.253678
17	6985001	6995000	0.225904
17	7160001	7170000	0.227688
17	7790001	7800000	0.238732
17	7795001	7805000	0.238732
17	8255001	8265000	0.226981
17	9575001	9585000	0.277398
17	9580001	9590000	0.259464
17	14585001	14595000	0.298417
17	14590001	14600000	0.298417
17	14665001	14675000	0.30035
17	14735001	14745000	0.225768
17	14740001	14750000	0.245891
18	3085001	3095000	0.307618
18	5635001	5645000	0.380929
18	5640001	5650000	0.380929
18	10100001	10110000	0.2382
18	10105001	10115000	0.2382
18	11850001	11860000	0.226188
18	12935001	12945000	0.234969
18	13095001	13105000	0.310405
18	13100001	13110000	0.310405
18	13355001	13365000	0.248472
18	13405001	13415000	0.297691
18	13410001	13420000	0.290608
18	13415001	13425000	0.235024
18	13450001	13460000	0.234695
18	14370001	14380000	0.247185
18	14375001	14385000	0.333049
19	60001	70000	0.448332
19	65001	75000	0.30719
19	1690001	1700000	0.285413
19	1695001	1705000	0.285413
19	1835001	1845000	0.356535
19	1840001	1850000	0.356535
19	2050001	2060000	0.246561
19	3245001	3255000	0.308121
19	3285001	3295000	0.252826
19	3290001	3300000	0.249494
19	3295001	3305000	0.227355
19	3355001	3365000	0.229833
19	3370001	3380000	0.243977
19	3375001	3385000	0.236613
19	3455001	3465000	0.233191
19	3460001	3470000	0.262236
19	6160001	6170000	0.227393
19	6165001	6175000	0.239204
19	6170001	6180000	0.380929
19	6230001	6240000	1
19	6235001	6245000	1
19	8570001	8580000	0.226254
20	50001	60000	0.387431
20	60001	70000	0.702147
20	65001	75000	0.225747
20	425001	435000	0.247332
20	435001	445000	0.233953
20	440001	450000	0.247658
20	450001	460000	0.225127
20	510001	520000	0.242493
20	525001	535000	0.225999
20	540001	550000	0.289492
20	545001	555000	0.250589
20	595001	605000	0.225549
20	640001	650000	0.230978
20	655001	665000	0.241969
20	760001	770000	0.249728
20	805001	815000	0.229053
20	1195001	1205000	0.492807
20	1200001	1210000	0.492807
20	3925001	3935000	0.311899
20	3930001	3940000	0.311899
20	7695001	7705000	0.235013
20	8125001	8135000	0.308637
20	8130001	8140000	0.308637
20	8495001	8505000	0.246582
20	12825001	12835000	0.247289
20	12830001	12840000	0.261819
20	12845001	12855000	0.290984
20	12850001	12860000	0.241877
20	13115001	13125000	0.548704
20	13120001	13130000	0.548704
21	1070001	1080000	0.234554
21	1115001	1125000	0.234411
21	1120001	1130000	0.230786
21	1130001	1140000	0.234561
21	1135001	1145000	0.282693
21	1140001	1150000	0.231593
21	1150001	1160000	0.267242
21	9040001	9050000	0.246623
21	9045001	9055000	0.23728
21	9100001	9110000	0.231887
21	10350001	10360000	0.991831
21	10355001	10365000	0.991831
22	4405001	4415000	0.243945
22	4410001	4420000	0.243945
22	8050001	8060000	0.811818
22	8055001	8065000	0.398957
22	8910001	8920000	0.229401
22	8935001	8945000	0.324935
22	9160001	9170000	0.231891
22	9325001	9335000	0.241387
22	9460001	9470000	0.249772
22	9465001	9475000	0.249772
22	10150001	10160000	0.318538

## Sheet: Table S9
Chromosome	Begin	End	Log2(πx/πTn)
1	2930001	2940000	-1.83102
1	3850001	3860000	-1.66792
1	3855001	3865000	-1.58147
1	3985001	3995000	-2.95276
1	5455001	5465000	-1.56645
1	5535001	5545000	-1.9008
1	6275001	6285000	2.09519
1	6665001	6675000	2.59045
1	8000001	8010000	-2.99316
1	8005001	8015000	-3.2199
1	9715001	9725000	-1.6836
1	10550001	10560000	1.61062
1	10605001	10615000	1.52265
1	10630001	10640000	1.71067
1	10635001	10645000	2.68039
1	10640001	10650000	2.07663
1	10645001	10655000	4.10982
1	10665001	10675000	2.835
1	10670001	10680000	2.92005
1	10675001	10685000	1.96674
1	10695001	10705000	2.86475
1	10700001	10710000	3.14011
1	10735001	10745000	1.56321
1	10750001	10760000	1.9885
1	10755001	10765000	2.80812
1	10795001	10805000	1.97414
1	10870001	10880000	1.80042
1	10940001	10950000	1.77265
1	11060001	11070000	1.6551
1	11115001	11125000	-2.07893
1	11145001	11155000	1.66735
1	11185001	11195000	1.50805
1	11200001	11210000	1.55726
1	11205001	11215000	2.39664
1	11210001	11220000	1.55536
1	11230001	11240000	1.61582
1	11245001	11255000	2.99772
1	11250001	11260000	3.22153
1	11255001	11265000	1.83623
1	11270001	11280000	2.32264
1	11275001	11285000	1.62986
1	11300001	11310000	2.23972
1	11340001	11350000	1.73609
1	11355001	11365000	1.82889
1	11370001	11380000	2.42689
1	11375001	11385000	2.89851
1	11425001	11435000	2.52358
1	11430001	11440000	2.07044
1	11475001	11485000	1.70158
1	11490001	11500000	1.60873
1	11495001	11505000	2.34066
1	11555001	11565000	2.35232
1	11575001	11585000	2.04536
1	11595001	11605000	2.00239
1	11625001	11635000	2.17541
1	11630001	11640000	2.10558
1	13685001	13695000	-1.63604
1	13880001	13890000	-2.6197
1	13895001	13905000	-2.76306
1	13900001	13910000	-2.32046
1	13955001	13965000	-1.74172
1	13960001	13970000	-1.69789
1	13965001	13975000	-1.54316
1	13970001	13980000	-1.76014
1	13975001	13985000	-2.2726
1	13980001	13990000	-2.00252
1	14020001	14030000	-1.74915
1	14035001	14045000	-1.5379
1	14060001	14070000	-1.87251
1	14065001	14075000	-1.78445
1	14070001	14080000	-1.51544
1	14095001	14105000	-1.53815
1	14185001	14195000	3.45283
1	14190001	14200000	3.45283
1	14260001	14270000	1.62312
1	14935001	14945000	-1.90957
1	14950001	14960000	-1.6036
1	14985001	14995000	-1.93191
1	14990001	15000000	-1.70354
1	14995001	15005000	-1.50648
1	15000001	15010000	-1.66594
1	15005001	15015000	-1.97305
1	15010001	15020000	-2.03213
1	15015001	15025000	-2.184
1	15020001	15030000	-2.28689
1	15025001	15035000	-2.19186
1	15030001	15040000	-1.67262
1	15040001	15050000	-2.52555
1	15155001	15165000	-1.74398
1	15160001	15170000	-2.58597
1	15165001	15175000	-2.09776
1	15185001	15195000	1.77293
1	15205001	15215000	-1.76729
1	15210001	15220000	-1.9539
1	15220001	15230000	-1.61602
1	15225001	15235000	-1.80765
1	15230001	15240000	-1.71115
1	15235001	15245000	-1.59181
1	15240001	15250000	-1.54163
1	15245001	15255000	-1.60975
1	15255001	15265000	-1.56223
1	15260001	15270000	-1.5439
1	15445001	15455000	1.70561
1	15450001	15460000	2.43501
1	16040001	16050000	1.52751
1	16050001	16060000	2.11658
1	16645001	16655000	-1.68991
1	18245001	18255000	-1.54866
1	21215001	21225000	-1.65544
1	21605001	21615000	2.10845
1	21645001	21655000	2.05447
1	21650001	21660000	2.3678
1	21685001	21695000	2.75265
1	21710001	21720000	2.05607
1	21835001	21845000	2.24802
1	21840001	21850000	2.09969
1	21850001	21860000	2.1398
1	21855001	21865000	1.96488
1	21890001	21900000	1.85875
1	21905001	21915000	1.79316
1	22010001	22020000	1.56748
1	22040001	22050000	2.09516
1	22115001	22125000	-2.03741
1	22120001	22130000	-1.70089
1	22130001	22140000	1.51694
1	22175001	22185000	1.7035
1	22290001	22300000	2.34649
1	22295001	22305000	2.09912
1	22300001	22310000	1.64988
1	22335001	22345000	3.07951
1	22340001	22350000	2.06502
1	22375001	22385000	2.27614
1	22390001	22400000	1.51896
1	22500001	22510000	1.73676
1	22505001	22515000	3.33195
1	22595001	22605000	-3.72995
1	22600001	22610000	-2.34402
1	22605001	22615000	-1.74395
1	22620001	22630000	-1.69708
1	22795001	22805000	-2.13991
1	22800001	22810000	-1.56451
1	23100001	23110000	-1.61187
1	23340001	23350000	-2.2305
1	23345001	23355000	-4.75288
1	23790001	23800000	-1.67635
1	26145001	26155000	2.96849
1	26720001	26730000	-1.93931
2	75001	85000	-1.52683
2	2860001	2870000	-1.65042
2	2865001	2875000	-2.33427
2	2870001	2880000	-2.15375
2	2875001	2885000	-2.35219
2	2895001	2905000	-1.88914
2	2925001	2935000	-2.1442
2	3170001	3180000	-1.67699
2	3195001	3205000	-1.61725
2	3200001	3210000	-1.8761
2	3365001	3375000	-2.80395
2	3650001	3660000	1.88488
2	3655001	3665000	1.88488
2	3860001	3870000	1.53908
2	4525001	4535000	2.10905
2	4530001	4540000	2.91594
2	5280001	5290000	-1.57722
2	5310001	5320000	-1.70602
2	5315001	5325000	-1.90021
2	5345001	5355000	-1.6795
2	5350001	5360000	-1.93994
2	5355001	5365000	-1.62395
2	6625001	6635000	-2.09827
2	6675001	6685000	-1.72497
2	7090001	7100000	-1.91849
2	7095001	7105000	-1.92803
2	7790001	7800000	-1.76893
2	7920001	7930000	1.69218
2	7940001	7950000	-1.68578
2	7955001	7965000	-1.85707
2	7990001	8000000	-1.85057
2	8695001	8705000	1.88994
2	8810001	8820000	-1.94258
2	8815001	8825000	-1.70147
2	8825001	8835000	-1.54312
2	8830001	8840000	-1.66131
2	8835001	8845000	-1.54975
2	8845001	8855000	-1.55321
2	8865001	8875000	-1.60079
2	8870001	8880000	-1.60604
2	10060001	10070000	1.549
2	10160001	10170000	-1.51267
2	10165001	10175000	-2.24389
2	10170001	10180000	-2.13372
2	10205001	10215000	-2.69391
2	10210001	10220000	-1.55046
2	10290001	10300000	-2.58094
2	10330001	10340000	-1.50565
2	10335001	10345000	-1.75183
2	10340001	10350000	-2.48144
2	10565001	10575000	-1.61688
2	12940001	12950000	2.79052
2	12945001	12955000	3.44116
2	13000001	13010000	1.60832
2	13005001	13015000	2.28717
2	13300001	13310000	2.98804
2	13305001	13315000	2.11218
2	13310001	13320000	2.74659
2	16395001	16405000	-1.55522
2	16605001	16615000	-2.1082
2	16610001	16620000	-2.65732
2	16615001	16625000	-2.81618
2	16620001	16630000	-1.92215
2	16625001	16635000	-1.514
2	16630001	16640000	-1.94642
2	16850001	16860000	1.555
2	16855001	16865000	2.10952
2	16945001	16955000	1.90694
2	16980001	16990000	1.58367
2	16985001	16995000	1.73585
2	17015001	17025000	1.86847
2	17020001	17030000	2.54846
2	17030001	17040000	1.69854
2	17035001	17045000	2.02163
2	17075001	17085000	2.42602
2	17275001	17285000	-1.58303
2	17290001	17300000	-1.68617
2	17295001	17305000	-1.92555
2	17390001	17400000	-2.55947
2	17405001	17415000	-1.60373
2	17445001	17455000	-1.76337
2	17735001	17745000	-1.67461
2	17755001	17765000	-1.8607
2	17760001	17770000	-1.50899
2	18495001	18505000	-1.66138
2	20295001	20305000	-1.57495
2	20350001	20360000	-1.95191
2	20460001	20470000	-1.82481
2	20640001	20650000	-1.80101
2	20705001	20715000	-1.53827
2	20720001	20730000	-2.04737
2	20725001	20735000	-1.57413
3	35001	45000	-1.50533
3	105001	115000	-2.31582
3	110001	120000	-2.00162
3	120001	130000	-1.55264
3	145001	155000	-1.59991
3	205001	215000	-1.56209
3	210001	220000	-1.79134
3	325001	335000	-1.50045
3	345001	355000	-1.59852
3	350001	360000	-1.81121
3	395001	405000	-2.08856
3	400001	410000	-1.90722
3	430001	440000	-1.59149
3	435001	445000	-1.74506
3	440001	450000	-1.52921
3	460001	470000	-1.57957
3	465001	475000	-1.95611
3	470001	480000	-2.18421
3	495001	505000	-3.68209
3	515001	525000	-1.72411
3	520001	530000	-1.84391
3	575001	585000	-1.62058
3	580001	590000	-1.66322
3	1625001	1635000	-1.50416
3	2915001	2925000	-1.61563
3	2965001	2975000	-1.71145
3	3005001	3015000	-1.9923
3	3260001	3270000	-2.31825
3	3405001	3415000	2.91425
3	3410001	3420000	1.79778
3	3435001	3445000	1.9688
3	3440001	3450000	1.93428
3	3590001	3600000	-1.78575
3	3610001	3620000	1.90344
3	3615001	3625000	3.84858
3	3665001	3675000	1.62709
3	3920001	3930000	1.59617
3	3980001	3990000	2.36844
3	4570001	4580000	-3.63871
3	5960001	5970000	-1.66181
3	5965001	5975000	-1.8005
3	6345001	6355000	-1.85749
3	6350001	6360000	-2.16067
3	6365001	6375000	-1.77228
3	6370001	6380000	-1.80837
3	6375001	6385000	-2.71009
3	6405001	6415000	-1.86353
3	6410001	6420000	-2.7809
3	6415001	6425000	-3.51819
3	6435001	6445000	-2.06985
3	6445001	6455000	-2.48763
3	6450001	6460000	-2.56033
3	6455001	6465000	-1.69042
3	6460001	6470000	-1.75406
3	6465001	6475000	-1.57324
3	6480001	6490000	-1.65648
3	6485001	6495000	-2.78146
3	6490001	6500000	-3.6848
3	6500001	6510000	-2.20867
3	6505001	6515000	-2.73509
3	6510001	6520000	-3.02116
3	6525001	6535000	-2.72312
3	6640001	6650000	-1.72627
3	6645001	6655000	-1.65968
3	6710001	6720000	-1.73764
3	7060001	7070000	-1.51716
3	7175001	7185000	-1.54381
3	7930001	7940000	1.61053
3	7935001	7945000	1.61053
3	8015001	8025000	1.66036
3	8020001	8030000	1.66036
3	8310001	8320000	1.56676
3	8415001	8425000	2.98212
3	8420001	8430000	2.11567
3	8455001	8465000	1.90806
3	8460001	8470000	1.54559
3	8475001	8485000	1.56165
3	8495001	8505000	1.63768
3	8765001	8775000	1.66809
3	8775001	8785000	2.3286
3	8925001	8935000	2.1679
3	9020001	9030000	1.53679
3	11290001	11300000	2.22604
3	12760001	12770000	1.75774
3	14610001	14620000	-2.50067
3	14945001	14955000	-1.70523
3	17385001	17395000	3.08115
3	20250001	20260000	1.76676
3	20775001	20785000	-1.51287
4	2150001	2160000	-1.61977
4	2365001	2375000	-1.52616
4	2940001	2950000	-2.35627
4	2950001	2960000	-2.88402
4	3325001	3335000	2.82124
4	7470001	7480000	-1.90703
4	7475001	7485000	-2.27463
4	7480001	7490000	-2.19029
4	7800001	7810000	-1.7908
4	8545001	8555000	-1.78274
4	8615001	8625000	-2.22536
4	8645001	8655000	-1.58628
4	8650001	8660000	-1.58628
4	8705001	8715000	-1.61943
4	8955001	8965000	-2.32584
4	8960001	8970000	-1.75395
4	9215001	9225000	-2.78893
4	9690001	9700000	-1.50788
4	9695001	9705000	-1.59181
4	13025001	13035000	-1.60539
4	14000001	14010000	-1.86135
4	14005001	14015000	-1.73931
4	14010001	14020000	-2.02285
4	14195001	14205000	2.48388
4	14550001	14560000	-1.66679
4	14555001	14565000	-1.64905
4	14880001	14890000	-1.75003
4	14885001	14895000	-1.75003
4	15010001	15020000	-2.8508
4	15015001	15025000	-2.06091
4	15030001	15040000	-1.82358
4	15050001	15060000	-1.58522
4	15055001	15065000	-1.61462
4	15075001	15085000	-1.86043
4	15080001	15090000	-1.74854
4	15120001	15130000	-2.09059
4	15740001	15750000	1.7708
4	15895001	15905000	-1.86656
4	15900001	15910000	-1.56672
4	15915001	15925000	-2.22426
4	16000001	16010000	-2.64791
4	16040001	16050000	1.77298
4	16045001	16055000	1.98306
4	16065001	16075000	-1.55028
4	16080001	16090000	1.70361
4	16120001	16130000	-3.21614
4	16125001	16135000	-1.93707
4	16135001	16145000	-1.84395
4	16170001	16180000	-1.82268
4	16175001	16185000	-1.79517
4	16255001	16265000	-2.00665
4	16360001	16370000	1.99058
4	16530001	16540000	-1.94701
4	17325001	17335000	-1.60219
4	17330001	17340000	-2.20351
4	17745001	17755000	-1.75346
4	17830001	17840000	-2.02346
4	18225001	18235000	-2.36165
4	18310001	18320000	-1.50113
4	18510001	18520000	-1.63413
4	18515001	18525000	-1.65036
4	18520001	18530000	-1.57983
4	18525001	18535000	-1.66492
4	18585001	18595000	-2.38568
4	18720001	18730000	-3.81947
4	18725001	18735000	-2.93744
4	18730001	18740000	-1.98816
4	18735001	18745000	-2.0873
4	18740001	18750000	-1.88857
4	18745001	18755000	-1.65386
4	18755001	18765000	-1.65039
4	18760001	18770000	-1.88369
4	18765001	18775000	-1.89612
4	18770001	18780000	-2.26587
4	18775001	18785000	-1.53527
4	18800001	18810000	-1.50423
4	18830001	18840000	-3.18348
4	18835001	18845000	-3.18348
5	270001	280000	2.82432
5	765001	775000	-1.50694
5	775001	785000	-2.24242
5	780001	790000	-2.16887
5	835001	845000	-1.83338
5	840001	850000	-1.82114
5	870001	880000	-2.11829
5	930001	940000	-1.51662
5	1005001	1015000	-3.08218
5	1010001	1020000	-2.02378
5	1015001	1025000	-1.83197
5	5340001	5350000	1.58557
5	5800001	5810000	-1.60592
5	6565001	6575000	-1.56098
5	9785001	9795000	1.92415
5	10135001	10145000	-2.17981
5	11225001	11235000	2.51597
5	13305001	13315000	-2.67184
5	13355001	13365000	-2.18896
5	13360001	13370000	-1.73809
5	13490001	13500000	-1.55574
5	13495001	13505000	-1.58218
5	13520001	13530000	2.28514
5	13600001	13610000	-1.67054
5	13695001	13705000	-1.87185
5	13710001	13720000	-2.34
5	13715001	13725000	-2.42331
5	13740001	13750000	2.00595
5	13790001	13800000	2.79825
5	13810001	13820000	-1.62984
5	13815001	13825000	-1.56017
5	13890001	13900000	2.35782
5	13905001	13915000	-1.62781
5	13925001	13935000	-1.79987
5	13970001	13980000	2.6969
5	14035001	14045000	-1.55748
5	14090001	14100000	1.66647
5	14240001	14250000	-1.7752
5	14245001	14255000	-1.60018
5	14260001	14270000	2.04305
5	14285001	14295000	2.29657
5	14355001	14365000	-1.69504
5	14435001	14445000	-2.731
5	14440001	14450000	-2.70308
5	14540001	14550000	-1.94491
5	14605001	14615000	-1.51161
5	14610001	14620000	-2.11462
5	14735001	14745000	-1.71585
5	14775001	14785000	1.58785
5	14960001	14970000	1.73689
5	15260001	15270000	1.67045
5	15830001	15840000	2.09733
5	15835001	15845000	1.79692
5	16090001	16100000	-1.60566
5	16095001	16105000	-1.79418
5	16855001	16865000	-3.16071
5	16860001	16870000	-2.17446
5	16955001	16965000	-1.73119
5	16960001	16970000	-2.02777
5	17115001	17125000	-2.01978
5	17120001	17130000	-2.671
5	17125001	17135000	-2.60948
5	17140001	17150000	-1.87025
5	17155001	17165000	-1.72857
5	17225001	17235000	-2.17586
6	4635001	4645000	2.60695
6	4825001	4835000	2.7544
6	4830001	4840000	1.87188
6	4835001	4845000	2.14328
6	4860001	4870000	1.84776
6	4865001	4875000	1.86839
6	4885001	4895000	2.36995
6	4910001	4920000	1.95079
6	4930001	4940000	1.52757
6	4960001	4970000	1.51968
6	4965001	4975000	1.58846
6	5045001	5055000	1.53604
6	5110001	5120000	1.8431
6	5330001	5340000	1.51389
6	5470001	5480000	-1.52478
6	5610001	5620000	1.97904
6	5715001	5725000	2.26883
6	6020001	6030000	1.70427
6	6295001	6305000	1.61579
6	6365001	6375000	-1.58156
6	6410001	6420000	-1.51421
6	6415001	6425000	-2.02239
6	6430001	6440000	-1.96942
6	6435001	6445000	-1.8687
6	6465001	6475000	-1.6952
6	6905001	6915000	1.5833
6	6915001	6925000	2.71526
6	7025001	7035000	-1.81323
6	7340001	7350000	-1.56308
6	12700001	12710000	-1.621
6	12760001	12770000	1.88628
6	13320001	13330000	3.86504
6	13660001	13670000	-1.73506
6	15075001	15085000	-1.63101
6	15115001	15125000	-1.56684
6	15120001	15130000	-1.74017
6	15135001	15145000	-1.67385
6	15140001	15150000	-1.50984
6	15150001	15160000	-1.63103
6	15810001	15820000	3.20455
6	15875001	15885000	-1.56358
6	15880001	15890000	-2.11823
6	15885001	15895000	-1.97926
6	15910001	15920000	-1.73861
7	175001	185000	-1.90767
7	405001	415000	-3.10764
7	420001	430000	-2.31165
7	425001	435000	-2.07811
7	580001	590000	-1.62922
7	665001	675000	-1.53999
7	680001	690000	-1.52338
7	890001	900000	1.73873
7	1235001	1245000	2.87772
7	1240001	1250000	1.72835
7	1535001	1545000	-1.82253
7	1590001	1600000	-1.69043
7	1595001	1605000	-1.75535
7	1620001	1630000	-2.84343
7	1625001	1635000	-2.35864
7	4905001	4915000	1.50088
7	5130001	5140000	2.24197
7	5540001	5550000	-2.58885
7	5545001	5555000	-2.65185
7	5725001	5735000	-1.50246
7	5765001	5775000	-1.62059
7	5770001	5780000	-1.94055
7	5785001	5795000	-1.60142
7	5815001	5825000	-1.81577
7	5820001	5830000	-1.58216
7	5825001	5835000	-1.57183
7	5845001	5855000	-2.13856
7	5875001	5885000	-2.46431
7	5880001	5890000	-2.85352
7	5885001	5895000	-2.02739
7	5890001	5900000	-1.94052
7	5895001	5905000	-2.26668
7	5900001	5910000	-2.03421
7	6015001	6025000	-2.21386
7	6020001	6030000	-3.02401
7	6030001	6040000	-1.55386
7	6060001	6070000	-1.53207
7	6065001	6075000	-1.76956
7	6075001	6085000	-1.61268
7	6080001	6090000	-2.25708
7	6085001	6095000	-2.48187
7	6090001	6100000	-2.22354
7	6095001	6105000	-1.88735
7	6100001	6110000	-1.90143
7	6105001	6115000	-2.14198
7	6110001	6120000	-1.6202
7	6120001	6130000	-1.70417
7	6125001	6135000	-2.15746
7	6135001	6145000	-1.59171
7	6155001	6165000	-1.56515
7	6160001	6170000	-1.687
7	6165001	6175000	1.94218
7	6170001	6180000	1.92595
7	6300001	6310000	-1.68822
7	6355001	6365000	-1.81505
7	6360001	6370000	-1.75508
7	6365001	6375000	-1.50986
7	6370001	6380000	-1.72644
7	6375001	6385000	-1.572
7	6385001	6395000	-1.78222
7	6410001	6420000	-1.83513
7	6415001	6425000	-1.59305
7	6435001	6445000	-1.5032
7	6475001	6485000	-2.04226
7	6480001	6490000	-2.04226
7	6500001	6510000	-2.27448
7	6505001	6515000	-1.95876
7	6580001	6590000	-1.85316
7	6600001	6610000	-1.50787
7	6620001	6630000	2.29218
7	6755001	6765000	-2.81818
7	7190001	7200000	1.8887
7	7195001	7205000	1.76553
7	7355001	7365000	-2.48178
7	7360001	7370000	-2.48178
7	7855001	7865000	2.2625
7	12035001	12045000	1.737
7	12075001	12085000	-1.82635
7	12485001	12495000	-1.62991
7	12555001	12565000	2.43845
7	14180001	14190000	1.82588
7	14220001	14230000	-1.87451
7	14225001	14235000	-2.71143
8	1470001	1480000	-1.98006
8	1810001	1820000	-1.54124
8	1815001	1825000	-1.65223
8	1830001	1840000	-1.78797
8	1835001	1845000	-1.7146
8	1845001	1855000	1.54286
8	2575001	2585000	2.08107
8	2580001	2590000	2.08107
8	3855001	3865000	1.54266
8	3860001	3870000	1.54266
8	4070001	4080000	-1.60914
8	4710001	4720000	-1.6996
8	4715001	4725000	-1.57308
8	4775001	4785000	-1.64559
8	4780001	4790000	-1.7831
8	5435001	5445000	1.57631
8	5495001	5505000	2.66458
8	5500001	5510000	1.7272
8	5575001	5585000	-1.65591
8	5620001	5630000	3.89924
8	5645001	5655000	1.59408
8	5660001	5670000	1.75081
8	5715001	5725000	2.67274
8	5720001	5730000	3.17
8	5725001	5735000	2.89285
8	5730001	5740000	2.52751
8	5735001	5745000	1.85883
8	5755001	5765000	2.51726
8	5770001	5780000	2.08782
8	5790001	5800000	1.9631
8	5795001	5805000	1.77058
8	5805001	5815000	3.07343
8	5830001	5840000	1.85147
8	5835001	5845000	1.98999
8	5860001	5870000	1.68779
8	5865001	5875000	1.93229
8	5925001	5935000	-1.87553
8	6030001	6040000	2.74468
8	6145001	6155000	-1.67549
8	6150001	6160000	-1.83819
8	6220001	6230000	-2.22336
8	6240001	6250000	-1.67344
8	6245001	6255000	-1.78333
8	6335001	6345000	-1.65869
8	6380001	6390000	2.25706
8	6520001	6530000	-2.10747
8	7430001	7440000	-1.96236
8	9645001	9655000	1.58961
8	9650001	9660000	2.41113
8	12120001	12130000	1.87196
8	12895001	12905000	2.11837
8	12940001	12950000	3.26458
8	12975001	12985000	2.11759
8	12980001	12990000	2.38015
8	13055001	13065000	-1.94097
8	13100001	13110000	2.00592
8	13105001	13115000	2.59722
8	13110001	13120000	1.99125
8	13125001	13135000	1.69979
8	13205001	13215000	1.89566
8	13215001	13225000	1.94564
8	13220001	13230000	2.68733
8	13240001	13250000	-1.87094
8	13315001	13325000	1.54879
8	13345001	13355000	1.87486
8	13380001	13390000	-2.03782
8	13400001	13410000	2.06321
8	13485001	13495000	-2.52936
8	13495001	13505000	3.03776
8	13510001	13520000	1.59379
8	13515001	13525000	3.04634
8	13530001	13540000	3.65613
8	13535001	13545000	3.65613
8	13585001	13595000	1.72423
8	13645001	13655000	-2.09501
8	13875001	13885000	-2.71387
8	13910001	13920000	1.79815
8	16250001	16260000	-1.97853
8	16435001	16445000	1.67404
8	16445001	16455000	-1.66146
8	16450001	16460000	-1.77709
9	120001	130000	-1.55364
9	525001	535000	-1.61788
9	1460001	1470000	-1.90087
9	2935001	2945000	-3.46524
9	2940001	2950000	-1.83265
9	2945001	2955000	-1.91434
9	2950001	2960000	-2.30154
9	2955001	2965000	-2.04578
9	2960001	2970000	-1.91667
9	2965001	2975000	-1.82421
9	2975001	2985000	-1.69042
9	2980001	2990000	-1.63824
9	2985001	2995000	-1.50462
9	2990001	3000000	-1.50451
9	2995001	3005000	-2.37505
9	3000001	3010000	-2.69889
9	3005001	3015000	-1.54249
9	3010001	3020000	-2.32116
9	3015001	3025000	-1.53541
9	3025001	3035000	-1.74424
9	3030001	3040000	-2.05584
9	3040001	3050000	-1.59961
9	3045001	3055000	-1.89478
9	3050001	3060000	-1.8625
9	3065001	3075000	-2.35163
9	3075001	3085000	-1.77767
9	3080001	3090000	-1.7424
9	3270001	3280000	-1.57756
9	3275001	3285000	-2.20639
9	3280001	3290000	-2.12951
9	3285001	3295000	-2.12031
9	3290001	3300000	-1.95692
9	3295001	3305000	-2.22452
9	3300001	3310000	-2.29132
9	3305001	3315000	-1.8298
9	3310001	3320000	-1.93119
9	3315001	3325000	-1.9743
9	3320001	3330000	-1.60189
9	3330001	3340000	-1.95321
9	3335001	3345000	-2.0474
9	3340001	3350000	-1.63472
9	3345001	3355000	-2.24292
9	3350001	3360000	-1.9488
9	3365001	3375000	-1.77554
9	3390001	3400000	-1.52809
9	3460001	3470000	-2.08428
9	3975001	3985000	-1.87699
9	3980001	3990000	-1.88007
9	4005001	4015000	-1.59199
9	4350001	4360000	-3.25947
9	4355001	4365000	-1.84583
9	4365001	4375000	-1.58959
9	4370001	4380000	-2.34128
9	4375001	4385000	-2.405
9	4380001	4390000	-1.53981
9	4390001	4400000	-1.89754
9	4395001	4405000	-1.80679
9	4400001	4410000	-1.74327
9	4455001	4465000	-1.65544
9	4460001	4470000	-1.81651
9	4465001	4475000	-2.44102
9	4470001	4480000	-2.48993
9	4475001	4485000	-1.83192
9	4480001	4490000	-2.27026
9	4485001	4495000	-3.05437
9	4490001	4500000	-3.18869
9	4530001	4540000	-3.57902
9	4535001	4545000	-2.04634
9	4540001	4550000	-1.66357
9	4555001	4565000	-1.67931
9	4560001	4570000	-2.25257
9	4565001	4575000	-1.61929
9	4600001	4610000	-1.7615
9	4605001	4615000	-1.57954
9	5080001	5090000	-1.5173
9	5085001	5095000	-1.74077
9	5090001	5100000	-1.73718
9	5095001	5105000	-1.81395
9	5100001	5110000	-1.53081
9	5105001	5115000	-1.57534
9	5110001	5120000	-1.51641
9	5125001	5135000	-1.61833
9	5130001	5140000	-1.70498
9	5135001	5145000	-1.72604
9	5140001	5150000	-1.65222
9	5180001	5190000	-1.63608
9	5185001	5195000	-2.01892
9	5190001	5200000	-2.39317
9	6275001	6285000	1.56355
9	7565001	7575000	-2.17034
9	7765001	7775000	-1.88719
9	7770001	7780000	-1.90671
9	7775001	7785000	-1.54945
9	7800001	7810000	-1.69827
9	7905001	7915000	-1.61429
9	8095001	8105000	1.56843
9	8125001	8135000	2.89145
9	8465001	8475000	-1.50568
9	8600001	8610000	-1.57514
9	8765001	8775000	-1.63675
9	8785001	8795000	-3.63108
9	8815001	8825000	-1.85946
9	8990001	9000000	-1.6639
9	9015001	9025000	-1.55776
9	9085001	9095000	-2.02114
9	9090001	9100000	-2.50137
9	9220001	9230000	-1.65037
9	9290001	9300000	2.45219
9	9325001	9335000	1.51019
9	9340001	9350000	1.69583
9	9345001	9355000	2.21277
9	9480001	9490000	-1.50725
9	9520001	9530000	-1.69308
9	9545001	9555000	-1.70716
9	9560001	9570000	4.05492
9	9625001	9635000	-1.61877
9	9650001	9660000	-1.58896
9	10885001	10895000	-2.91279
9	11005001	11015000	-2.25357
9	14655001	14665000	1.75615
9	16040001	16050000	3.16595
9	16045001	16055000	3.08545
9	16065001	16075000	1.72379
9	16300001	16310000	-2.19839
9	16305001	16315000	-1.60148
10	565001	575000	-1.66591
10	570001	580000	-1.54636
10	585001	595000	1.8235
10	650001	660000	-2.57592
10	655001	665000	-2.24834
10	665001	675000	-3.27039
10	670001	680000	-2.69914
10	675001	685000	-2.56679
10	680001	690000	-2.33114
10	685001	695000	-1.74607
10	705001	715000	-1.63647
10	1105001	1115000	2.01729
10	1180001	1190000	-1.67062
10	1275001	1285000	-1.56612
10	1340001	1350000	-1.61507
10	1375001	1385000	-1.80139
10	1380001	1390000	-2.34637
10	1385001	1395000	-2.05815
10	1390001	1400000	-2.50381
10	1395001	1405000	-2.39229
10	1400001	1410000	-2.1368
10	1405001	1415000	-2.31414
10	1410001	1420000	-1.61902
10	1420001	1430000	-1.8463
10	1425001	1435000	-2.11114
10	1430001	1440000	-1.86966
10	1435001	1445000	-2.37167
10	1440001	1450000	-2.03091
10	1445001	1455000	-1.83285
10	1450001	1460000	-2.21141
10	1455001	1465000	-1.88134
10	1635001	1645000	-1.58935
10	1640001	1650000	-1.56784
10	1940001	1950000	-5.11222
10	1945001	1955000	-4.34403
10	1950001	1960000	-3.202
10	1955001	1965000	-2.56365
10	2900001	2910000	-1.59284
10	2905001	2915000	-1.67741
10	3010001	3020000	-1.65639
10	3015001	3025000	-2.09613
10	3020001	3030000	-1.81704
10	3035001	3045000	-1.92114
10	3040001	3050000	-1.51764
10	3330001	3340000	-1.6415
10	3410001	3420000	-1.61522
10	5000001	5010000	2.39897
10	5005001	5015000	2.11903
10	5040001	5050000	2.99147
10	5045001	5055000	1.53175
10	5055001	5065000	1.80357
10	5220001	5230000	2.29411
10	5235001	5245000	1.79897
10	5240001	5250000	1.88091
10	5245001	5255000	1.60682
10	7635001	7645000	-1.69617
10	9315001	9325000	2.15139
10	9320001	9330000	1.75963
10	9545001	9555000	-1.6306
10	9680001	9690000	-1.50024
10	9960001	9970000	2.03886
10	9985001	9995000	-2.28224
10	13515001	13525000	-1.57647
10	13670001	13680000	-1.61569
10	13745001	13755000	1.58102
10	14190001	14200000	-3.58007
10	14295001	14305000	2.80569
10	14765001	14775000	-1.75268
10	14770001	14780000	-1.75268
10	15710001	15720000	-1.96142
10	15720001	15730000	1.50688
11	4330001	4340000	1.56765
11	4340001	4350000	1.95806
11	4345001	4355000	2.47227
11	4955001	4965000	1.53496
11	5230001	5240000	-1.73007
11	5880001	5890000	-1.66007
11	5980001	5990000	-1.52847
11	6020001	6030000	-1.70174
11	6360001	6370000	-1.59484
11	6625001	6635000	1.58968
11	6765001	6775000	-1.93865
11	6770001	6780000	-1.91311
11	8750001	8760000	-2.16505
11	9380001	9390000	-1.77318
11	9385001	9395000	-2.46741
11	9390001	9400000	-1.59661
11	9540001	9550000	-2.04924
11	9795001	9805000	-1.96042
11	10130001	10140000	-1.98314
11	10170001	10180000	1.50251
11	10185001	10195000	2.08163
11	10190001	10200000	1.59157
11	10300001	10310000	1.85121
11	10415001	10425000	4.58312
11	10420001	10430000	1.66333
11	10490001	10500000	1.6353
11	10605001	10615000	2.05143
11	10610001	10620000	2.02712
11	10635001	10645000	1.61812
11	10705001	10715000	1.80016
11	10710001	10720000	1.80016
11	14555001	14565000	-2.12257
11	15300001	15310000	-1.93733
11	15305001	15315000	-2.07401
11	15520001	15530000	-2.09122
11	15525001	15535000	-2.26624
11	15545001	15555000	-1.60308
11	15560001	15570000	-1.63339
11	15565001	15575000	-1.52219
11	15600001	15610000	-2.30537
11	15640001	15650000	2.91642
11	15675001	15685000	-1.5284
11	15845001	15855000	1.5607
11	15875001	15885000	-2.03275
11	15895001	15905000	2.29241
11	15945001	15955000	2.12858
11	15950001	15960000	2.21917
11	16020001	16030000	3.03493
11	16100001	16110000	-2.33868
11	16265001	16275000	1.5204
11	16345001	16355000	-1.56015
11	16440001	16450000	-1.81007
12	4155001	4165000	2.12252
12	8330001	8340000	-1.65028
12	8335001	8345000	-2.16902
12	8340001	8350000	-2.18557
12	8345001	8355000	-1.7265
12	8450001	8460000	-1.55554
12	8730001	8740000	-2.03621
12	9020001	9030000	-1.61185
12	9180001	9190000	2.0005
12	9280001	9290000	2.42634
12	9570001	9580000	2.44425
12	9640001	9650000	-1.70023
12	9670001	9680000	1.50222
12	9765001	9775000	1.75179
12	9805001	9815000	1.57325
12	9860001	9870000	-1.79488
12	9890001	9900000	-1.72597
12	9895001	9905000	-2.10256
12	9990001	10000000	3.05289
12	10095001	10105000	1.52043
12	10140001	10150000	-2.79043
12	10160001	10170000	2.17908
12	10300001	10310000	-1.50793
12	10330001	10340000	2.15985
12	10355001	10365000	-1.79806
12	10415001	10425000	-2.08019
12	10605001	10615000	-2.41433
12	10610001	10620000	-2.36986
12	10660001	10670000	-1.57383
12	11060001	11070000	-2.34072
12	11065001	11075000	-1.75759
12	11180001	11190000	-1.53464
12	11195001	11205000	-1.53859
12	11725001	11735000	-1.98259
12	11730001	11740000	-1.57567
12	12160001	12170000	-2.10245
12	13950001	13960000	-1.95962
12	14885001	14895000	1.78219
12	15020001	15030000	2.21301
12	15235001	15245000	1.64685
12	15240001	15250000	1.64685
12	15685001	15695000	2.07112
12	15690001	15700000	2.40793
12	15695001	15705000	1.71248
12	15790001	15800000	-2.58629
13	230001	240000	1.89998
13	1950001	1960000	2.49937
13	1955001	1965000	3.14095
13	3885001	3895000	1.77985
13	5725001	5735000	-1.8149
13	5780001	5790000	2.39277
13	5785001	5795000	2.25208
13	6040001	6050000	-2.04854
13	6340001	6350000	-1.63467
13	6345001	6355000	-2.01444
13	6350001	6360000	-1.93681
13	6355001	6365000	-1.77811
13	6580001	6590000	-1.57692
13	6640001	6650000	-2.21295
13	7105001	7115000	-2.27193
13	7510001	7520000	-1.8628
13	7515001	7525000	-2.71879
13	7645001	7655000	-1.50756
13	7730001	7740000	-1.66934
13	7775001	7785000	-3.97978
13	7795001	7805000	-1.53299
13	7935001	7945000	-1.82378
13	7940001	7950000	-2.02649
13	7945001	7955000	-1.58989
13	7950001	7960000	-1.60618
13	8180001	8190000	-1.79772
13	8185001	8195000	-1.52101
13	8195001	8205000	-1.59505
13	8200001	8210000	-1.78936
13	8205001	8215000	-1.8313
13	8215001	8225000	-3.34392
13	8220001	8230000	-3.01466
13	8235001	8245000	-3.72994
13	8240001	8250000	-3.99313
13	8260001	8270000	-1.83269
13	8345001	8355000	-1.77185
13	8585001	8595000	-2.57421
13	8605001	8615000	1.68489
13	8675001	8685000	2.18736
13	8680001	8690000	1.74342
13	8925001	8935000	1.65552
13	8935001	8945000	2.23621
13	8955001	8965000	1.87762
13	8960001	8970000	1.86236
13	9010001	9020000	1.73656
13	9080001	9090000	3.21021
13	10305001	10315000	-1.75385
13	10310001	10320000	-1.71717
13	10465001	10475000	-1.54273
13	10950001	10960000	-1.75671
13	10955001	10965000	-1.7394
13	11020001	11030000	-1.77986
13	11105001	11115000	-1.60119
13	11110001	11120000	-1.98909
13	11115001	11125000	-2.91388
13	11120001	11130000	-2.66353
13	11125001	11135000	-2.75839
13	11130001	11140000	-2.56087
13	11135001	11145000	-1.87681
13	11140001	11150000	-2.5653
13	11145001	11155000	-2.77648
13	12620001	12630000	-1.7515
13	12735001	12745000	-2.64675
13	13035001	13045000	-1.91007
13	13055001	13065000	-1.6798
13	13060001	13070000	-1.84666
13	13465001	13475000	1.82581
13	14555001	14565000	3.00524
13	14570001	14580000	-1.71626
14	1065001	1075000	-2.0843
14	1190001	1200000	1.63363
14	2310001	2320000	2.2303
14	3520001	3530000	-1.8887
14	4610001	4620000	-2.13349
14	4615001	4625000	-2.0323
14	10055001	10065000	-2.00788
14	10100001	10110000	1.70594
14	10105001	10115000	2.46044
14	10110001	10120000	1.99407
14	10115001	10125000	2.018
14	10125001	10135000	2.13005
14	10130001	10140000	1.52946
14	10155001	10165000	2.1014
14	10210001	10220000	1.5979
14	10215001	10225000	1.69236
14	10220001	10230000	2.06273
14	10240001	10250000	2.0805
14	10245001	10255000	1.62465
14	10260001	10270000	1.62106
14	10265001	10275000	1.68549
14	10270001	10280000	1.68428
14	10320001	10330000	3.13949
14	10325001	10335000	1.50569
14	10355001	10365000	1.61813
14	10360001	10370000	1.56953
14	10365001	10375000	1.6967
14	10370001	10380000	1.59088
14	10375001	10385000	2.01044
14	10380001	10390000	2.20606
14	10385001	10395000	1.7946
14	10405001	10415000	2.18731
14	10410001	10420000	1.50143
14	10465001	10475000	1.53948
14	10480001	10490000	1.94541
14	10535001	10545000	1.79028
14	10550001	10560000	2.08705
14	10635001	10645000	2.19978
14	10640001	10650000	2.0199
14	10650001	10660000	1.69263
14	10675001	10685000	1.56928
14	10895001	10905000	-1.60352
14	10910001	10920000	-1.76929
14	10915001	10925000	-1.59504
14	10920001	10930000	-1.73254
14	10925001	10935000	-1.91869
14	10935001	10945000	-1.72166
14	11200001	11210000	-2.0217
14	11205001	11215000	-1.63841
14	11300001	11310000	-2.52326
14	11315001	11325000	-1.52252
14	11320001	11330000	-1.84716
14	11325001	11335000	-1.83208
14	11335001	11345000	-1.55808
14	11340001	11350000	-1.7624
14	11365001	11375000	-1.82844
14	11435001	11445000	-1.98241
14	11440001	11450000	-2.33538
14	11445001	11455000	-2.42687
14	11450001	11460000	-2.18375
14	11455001	11465000	-1.86032
14	11575001	11585000	-1.85433
14	11580001	11590000	-1.57281
14	11590001	11600000	-1.78232
14	11595001	11605000	-2.47071
14	11610001	11620000	-1.67722
14	11635001	11645000	-1.59707
14	11640001	11650000	-2.46682
14	11645001	11655000	-2.02448
14	11970001	11980000	-1.65852
14	13890001	13900000	-1.87643
14	14185001	14195000	-1.8295
14	14190001	14200000	-1.93586
14	14200001	14210000	-1.67931
14	14900001	14910000	-3.14218
14	16095001	16105000	-2.90678
15	550001	560000	-1.74272
15	715001	725000	-1.60274
15	730001	740000	-1.71354
15	740001	750000	-2.84871
15	830001	840000	-2.55823
15	835001	845000	-2.11562
15	840001	850000	-1.58811
15	1245001	1255000	-1.78404
15	3315001	3325000	-1.76377
15	3820001	3830000	1.92677
15	3825001	3835000	1.63527
15	5285001	5295000	-2.37336
15	5290001	5300000	-1.72017
15	6345001	6355000	-2.23244
15	7490001	7500000	-1.5782
15	8540001	8550000	1.53321
15	10210001	10220000	-1.76372
15	10385001	10395000	1.92563
15	10495001	10505000	1.62398
15	10640001	10650000	1.96665
15	10675001	10685000	1.64051
15	10745001	10755000	2.20762
15	10905001	10915000	2.55322
15	10910001	10920000	2.56881
15	11060001	11070000	1.59197
15	11115001	11125000	1.58134
15	11165001	11175000	2.33483
15	11330001	11340000	1.5991
15	11355001	11365000	-1.5666
15	11460001	11470000	1.66767
15	11475001	11485000	1.79443
15	11510001	11520000	1.74273
15	11650001	11660000	-1.64768
15	11655001	11665000	2.16431
15	11755001	11765000	1.83064
15	11760001	11770000	2.76403
15	11810001	11820000	1.6389
15	12055001	12065000	1.65102
15	12110001	12120000	1.63316
15	12135001	12145000	1.92649
15	12140001	12150000	1.63929
15	12175001	12185000	1.55655
15	12315001	12325000	1.79446
15	12320001	12330000	1.9971
15	12355001	12365000	-1.8416
15	12425001	12435000	-1.5662
15	12430001	12440000	-1.53696
15	12455001	12465000	2.76822
15	12485001	12495000	-1.51353
15	12590001	12600000	1.89611
15	12645001	12655000	1.57874
15	12650001	12660000	1.90808
15	12735001	12745000	-1.58668
15	12900001	12910000	-1.50453
15	15380001	15390000	-1.74096
16	230001	240000	-1.95061
16	235001	245000	-2.06381
16	380001	390000	-2.86997
16	385001	395000	-1.86032
16	410001	420000	-1.69085
16	415001	425000	-1.66734
16	1690001	1700000	1.60264
16	2575001	2585000	-1.51982
16	2635001	2645000	-2.10115
16	2640001	2650000	-1.52355
16	2645001	2655000	-1.83887
16	2650001	2660000	-1.74654
16	2670001	2680000	-1.70629
16	2680001	2690000	-1.80797
16	2685001	2695000	-2.48106
16	2700001	2710000	-3.42829
16	2705001	2715000	-1.76526
16	5595001	5605000	-2.72512
16	5610001	5620000	-1.60327
16	5770001	5780000	-1.94517
16	6245001	6255000	1.59472
16	6280001	6290000	-1.53841
16	6285001	6295000	-1.62796
16	6305001	6315000	-1.94175
16	6310001	6320000	-1.64673
16	6475001	6485000	-2.01668
16	6480001	6490000	-1.74956
16	6485001	6495000	-1.72084
16	6490001	6500000	-2.32585
16	6495001	6505000	-1.56928
16	7950001	7960000	-1.64599
16	7990001	8000000	1.72533
16	9350001	9360000	2.09258
16	9510001	9520000	-1.85872
16	9515001	9525000	-1.97022
16	9695001	9705000	-2.01862
16	10575001	10585000	1.72057
16	11115001	11125000	1.73842
16	11120001	11130000	2.4543
16	12780001	12790000	-1.9083
16	12785001	12795000	-1.98583
16	13055001	13065000	-2.12304
16	13060001	13070000	-1.75554
16	13195001	13205000	-1.64057
16	13210001	13220000	-2.02003
16	13965001	13975000	2.04677
16	14160001	14170000	-1.81196
16	14165001	14175000	-1.58976
16	14255001	14265000	-1.89021
16	14640001	14650000	2.79111
16	15190001	15200000	1.6593
16	15315001	15325000	-2.0998
16	15360001	15370000	1.56781
17	315001	325000	-1.68864
17	320001	330000	-1.61625
17	1355001	1365000	-1.54755
17	1360001	1370000	-1.6716
17	1425001	1435000	1.75994
17	1640001	1650000	-1.59663
17	1645001	1655000	-2.14866
17	1650001	1660000	-3.06317
17	1655001	1665000	-2.05718
17	1660001	1670000	-1.75462
17	1665001	1675000	-2.18573
17	1670001	1680000	-1.96274
17	1675001	1685000	-1.78542
17	1695001	1705000	-1.74182
17	1700001	1710000	-1.91447
17	1715001	1725000	-2.36848
17	1740001	1750000	-3.33559
17	1950001	1960000	-1.5031
17	1975001	1985000	-1.72947
17	2735001	2745000	-1.63987
17	2860001	2870000	-1.5217
17	3310001	3320000	-2.63737
17	3315001	3325000	-2.7067
17	3355001	3365000	-1.75804
17	3360001	3370000	-1.64467
17	3395001	3405000	-1.86541
17	3400001	3410000	-2.34785
17	3405001	3415000	-2.19492
17	3410001	3420000	-1.7263
17	4645001	4655000	1.60074
17	4650001	4660000	1.58361
17	4725001	4735000	1.63771
17	4735001	4745000	-2.48173
17	6365001	6375000	1.76374
17	6710001	6720000	-2.03897
17	6775001	6785000	-1.84023
17	6845001	6855000	-1.9254
17	6850001	6860000	-1.66641
17	6855001	6865000	-1.69171
17	6915001	6925000	2.54964
17	7105001	7115000	3.44815
17	7115001	7125000	3.38328
17	7140001	7150000	3.80559
17	7145001	7155000	2.8151
17	7200001	7210000	-2.03806
17	7205001	7215000	-1.85921
17	7425001	7435000	-1.60737
17	7460001	7470000	-1.56451
17	7480001	7490000	-1.92648
17	7695001	7705000	-1.62302
17	8275001	8285000	-2.22377
17	8500001	8510000	1.58817
17	9400001	9410000	1.79588
17	9405001	9415000	1.79588
17	9505001	9515000	-1.57695
17	9585001	9595000	-3.06318
17	9590001	9600000	-2.07794
17	9595001	9605000	-1.75425
17	9600001	9610000	-2.05481
17	9865001	9875000	-1.55917
17	9870001	9880000	-1.73859
17	9875001	9885000	-1.92889
17	9880001	9890000	-2.40431
17	9980001	9990000	-2.0038
17	9985001	9995000	-1.87959
17	9990001	10000000	-2.14629
17	9995001	10005000	-1.68513
17	10000001	10010000	-1.75877
17	10005001	10015000	-2.02429
17	10010001	10020000	-2.03919
17	11375001	11385000	2.45678
17	14330001	14340000	-1.73762
17	14345001	14355000	-1.72148
17	14595001	14605000	-2.04331
17	14600001	14610000	-2.98276
17	14740001	14750000	-1.78981
17	14755001	14765000	-4.52244
18	840001	850000	2.99818
18	1645001	1655000	2.32759
18	1650001	1660000	2.24658
18	5625001	5635000	-1.67836
18	5750001	5760000	1.67412
18	5755001	5765000	1.67412
18	6145001	6155000	-2.24476
18	6150001	6160000	-2.14487
18	6155001	6165000	-2.1968
18	6160001	6170000	-1.84329
18	6965001	6975000	-3.16315
18	8075001	8085000	-1.92463
18	8245001	8255000	-1.74282
18	8250001	8260000	-3.15413
18	9615001	9625000	-2.14721
18	10065001	10075000	-1.54387
18	10070001	10080000	-1.72929
18	10600001	10610000	-1.71124
18	11065001	11075000	-1.50468
18	11165001	11175000	1.69372
18	11630001	11640000	-1.5946
18	11685001	11695000	-1.61453
18	11770001	11780000	1.84397
18	11810001	11820000	-1.99927
18	11815001	11825000	-2.22828
18	11940001	11950000	1.51781
18	11945001	11955000	1.86665
18	11990001	12000000	-1.57173
18	11995001	12005000	-1.9404
18	12000001	12010000	-2.19024
18	12005001	12015000	-1.6189
18	12330001	12340000	-2.28024
18	12335001	12345000	-1.56525
18	12345001	12355000	-1.50041
18	12370001	12380000	-1.58125
18	12380001	12390000	-1.52432
18	12560001	12570000	-1.64562
18	12570001	12580000	1.95384
18	12665001	12675000	1.78416
18	12670001	12680000	2.47251
18	12845001	12855000	2.06651
18	12950001	12960000	1.66482
18	12955001	12965000	2.86835
18	13375001	13385000	-1.83999
18	13380001	13390000	-2.09316
18	13385001	13395000	-2.10818
18	13405001	13415000	-1.7641
18	13420001	13430000	-1.65555
18	13425001	13435000	-1.57667
18	13450001	13460000	-1.71292
18	13590001	13600000	-2.10588
18	13595001	13605000	-2.70711
18	13600001	13610000	-3.52315
18	13765001	13775000	-1.59273
18	14660001	14670000	1.50646
19	595001	605000	-1.73667
19	690001	700000	-2.01448
19	1620001	1630000	1.7423
19	1745001	1755000	2.19174
19	1750001	1760000	1.73087
19	1770001	1780000	-1.52011
19	2065001	2075000	-2.57709
19	2155001	2165000	-1.50354
19	2490001	2500000	2.45954
19	2495001	2505000	2.47018
19	2560001	2570000	-1.96003
19	2590001	2600000	-1.69956
19	2605001	2615000	-1.88886
19	2615001	2625000	-1.84611
19	2620001	2630000	-1.7428
19	2740001	2750000	1.95689
19	2810001	2820000	-1.57643
19	2915001	2925000	-2.53886
19	3405001	3415000	1.71473
19	3435001	3445000	1.54525
19	3485001	3495000	2.2675
19	3490001	3500000	1.91489
19	4310001	4320000	1.57516
19	4315001	4325000	1.94299
19	4510001	4520000	-1.76082
19	6510001	6520000	1.93867
19	6515001	6525000	1.85506
19	11605001	11615000	-1.53801
19	11675001	11685000	2.54487
19	11760001	11770000	-1.51849
19	11765001	11775000	-1.71995
19	11990001	12000000	-1.51359
19	12955001	12965000	1.6434
19	13645001	13655000	-1.79881
20	20001	30000	-1.55489
20	25001	35000	-2.31511
20	30001	40000	-1.8055
20	100001	110000	-2.16763
20	105001	115000	-2.2379
20	120001	130000	-1.58177
20	125001	135000	-1.56456
20	140001	150000	-1.54527
20	165001	175000	-1.74616
20	170001	180000	-2.25672
20	175001	185000	-1.68804
20	180001	190000	-2.00681
20	185001	195000	-1.84311
20	205001	215000	-1.55931
20	365001	375000	-1.77131
20	510001	520000	-3.14759
20	625001	635000	1.60955
20	925001	935000	2.32066
20	1205001	1215000	1.98741
20	1210001	1220000	2.15849
20	1320001	1330000	2.90095
20	1930001	1940000	2.01413
20	1940001	1950000	-1.72978
20	3770001	3780000	-1.64844
20	3775001	3785000	-1.81753
20	3820001	3830000	-1.80081
20	3825001	3835000	-2.1627
20	3830001	3840000	-1.81071
20	3835001	3845000	-1.77732
20	3935001	3945000	-1.54035
20	3940001	3950000	-1.51613
20	3945001	3955000	-1.81851
20	3950001	3960000	-1.7702
20	3970001	3980000	-1.61037
20	3980001	3990000	-1.61705
20	4070001	4080000	-1.52278
20	4090001	4100000	-1.85459
20	4095001	4105000	-2.05304
20	4130001	4140000	-1.63844
20	4150001	4160000	-2.15732
20	4165001	4175000	-1.59288
20	5015001	5025000	-1.52367
20	5020001	5030000	-1.66281
20	5065001	5075000	-1.51011
20	5070001	5080000	-2.24322
20	5075001	5085000	-1.59033
20	5170001	5180000	-1.83595
20	5205001	5215000	-1.77851
20	5220001	5230000	-4.98897
20	5265001	5275000	-1.57528
20	5285001	5295000	-1.81194
20	5290001	5300000	-1.67292
20	5295001	5305000	-1.84901
20	5300001	5310000	-2.4868
20	5550001	5560000	2.01059
20	5570001	5580000	-1.55901
20	5575001	5585000	-2.07542
20	5590001	5600000	-2.22743
20	5595001	5605000	-2.70222
20	6010001	6020000	1.85642
20	7965001	7975000	-1.57876
20	8570001	8580000	1.7413
20	8785001	8795000	2.11532
20	8965001	8975000	1.54064
20	9260001	9270000	-2.46003
20	9265001	9275000	-2.07862
20	9270001	9280000	-1.74471
20	10805001	10815000	2.179
20	10810001	10820000	1.86422
20	12780001	12790000	-2.04789
20	12835001	12845000	-1.55292
20	12840001	12850000	-1.89656
20	12855001	12865000	-1.59676
20	13330001	13340000	1.72697
20	13380001	13390000	1.52127
21	45001	55000	-1.59753
21	515001	525000	-1.89655
21	1125001	1135000	-1.78268
21	1240001	1250000	1.6958
21	1265001	1275000	1.50702
21	1410001	1420000	-2.68051
21	1680001	1690000	-4.138
21	1770001	1780000	1.66919
21	1785001	1795000	1.73583
21	1790001	1800000	1.61671
21	1800001	1810000	1.89982
21	3985001	3995000	-1.68779
21	8855001	8865000	-2.16711
21	8890001	8900000	2.04882
21	8950001	8960000	1.54755
21	9090001	9100000	1.96122
21	9140001	9150000	-2.42272
21	9180001	9190000	-1.62938
21	9270001	9280000	1.66248
21	9645001	9655000	1.8931
21	10025001	10035000	-1.52078
21	10030001	10040000	-1.90597
21	10035001	10045000	-1.8348
21	10060001	10070000	-1.65835
21	10065001	10075000	-2.22833
21	10070001	10080000	-1.50331
21	10095001	10105000	-1.6413
21	10100001	10110000	-2.04659
21	10105001	10115000	-1.74413
21	10170001	10180000	-1.51646
21	10615001	10625000	-2.03859
21	10620001	10630000	-2.03859
21	10915001	10925000	1.51546
21	11800001	11810000	-1.84887
21	11805001	11815000	-2.00879
21	11810001	11820000	-1.88072
21	11815001	11825000	-2.33953
21	11820001	11830000	-1.91437
21	11865001	11875000	-1.57398
21	11870001	11880000	-2.46835
21	11890001	11900000	-1.51171
21	11900001	11910000	-1.55812
21	12710001	12720000	-3.87437
21	12715001	12725000	-3.87437
22	775001	785000	-1.54272
22	780001	790000	-2.02974
22	785001	795000	-1.53764
22	4440001	4450000	2.15754
22	4870001	4880000	-1.83683
22	4875001	4885000	-1.55872
22	4925001	4935000	1.69848
22	4930001	4940000	1.69848
22	4955001	4965000	-2.00949
22	5255001	5265000	-1.61391
22	6095001	6105000	-1.61624
22	6100001	6110000	-1.61624
22	6820001	6830000	1.56604
22	8910001	8920000	-1.78278
22	8925001	8935000	-2.41425
22	8945001	8955000	-1.7403
22	9160001	9170000	2.04486
22	9275001	9285000	-1.59289
22	9305001	9315000	1.80125
22	9340001	9350000	-2.29686
22	9345001	9355000	-1.7968
22	9350001	9360000	-1.55471
22	9395001	9405000	-2.21579
22	9570001	9580000	-1.89583
22	9575001	9585000	-1.99867
22	9580001	9590000	-1.67333
22	9610001	9620000	-1.51847
22	9655001	9665000	-1.52956
22	9755001	9765000	-1.59819
22	9850001	9860000	-1.98217
22	9875001	9885000	-1.57664
22	10000001	10010000	-1.62646
22	10010001	10020000	-1.79777
22	10075001	10085000	1.56965

## Sheet: Table S10
SNP/INDEL	chr	Posotion	Gene	Gene region	Mutation
chr5:14044126	5	14044126	syt1a	3'UTR	G-A
chr5:14044323	5	14044323	syt1a	3'UTR	C-G
chr5:14044654	5	14044654	syt1a	3'UTR	G-A
chr5:14044659	5	14044659	syt1a	3'UTR	G-A
chr5:14046232	5	14046232	syt1a	exon6	T-C
chr5:14046697	5	14046697	syt1a	exon5	G-A
chr5:14048187	5	14048187	syt1a	exon3	T-G
chr5:14050224	5	14050224	syt1a	exon1	C-A
chr5:14071517	5	14071517	syt1a	5'UTR	C-T
chr12:9837047	12	9837047	syt1b	3'UTR	T-C
chr12:9837180	12	9837180	syt1b	3'UTR	A-G
chr12:9837181	12	9837181	syt1b	3'UTR	T-C
chr12:9837308	12	9837308	syt1b	exon8	T-A
chr12:9842442	12	9842442	syt1b	exon1	G-A
chr12:9843458	12	9843458	syt1b	5'UTR	A-T
chr12:9843530	12	9843530	syt1b	5'UTR	G-C
chr12:9843644	12	9843644	syt1b	5'UTR	T-A
chr12:9843658	12	9843658	syt1b	5'UTR	A-T
chr12:9844084	12	9844084	syt1b	5'UTR	A-G
chr12:9844122	12	9844122	syt1b	5'UTR	C-G
chr12:9844290	12	9844290	syt1b	5'UTR	G-A
chr12:9844396	12	9844396	syt1b	5'UTR	T-A
chr12:9844398	12	9844398	syt1b	5'UTR	T-C
chr12:9844448	12	9844448	syt1b	5'UTR	G-T
chr12:9844485	12	9844485	syt1b	5'UTR	G-C
chr9:9766736	9	9766736	zar1	5'UTR	T-C
chr9:9767070	9	9767071-9777079	zar1	exon1	3 aa deletion
chr9:9767310	9	9767310	zar1	exon1	T-C
chr9:9767343	9	9767343	zar1	exon1	T-G
chr9:9767367	9	9767367	zar1	exon1	A-G
chr9:9767461	9	9767461	zar1	exon1	A-C
chr9:9768521	9	9768522	zar1	3'UTR	1 bp deletion
chr9:9768553	9	9768553	zar1	3'UTR	G-C
chr9:9768554	9	9768554	zar1	3'UTR	A-G
chr17:1716904	17	1716904	tgfbr1	exon1	T-G
chr17:1722598	17	1722598	tgfbr1	exon2	T-C
chr17:1722970	17	1722970	tgfbr1	exon3	T-C
chr17:1722986	17	1722986	tgfbr1	exon3	T-C
chr17:1723057	17	1723057	tgfbr1	exon3	T-C
chr17:1723159	17	1723159	tgfbr1	exon3	A-G
chr17:1723438	17	1723438	tgfbr1	exon4	A-G
chr17:1724239	17	1724239	tgfbr1	exon7	A-T
chr17:1724664	17	1724664	tgfbr1	exon9	T-C

[truncated: 1 more sheets: Table S11]
